# Supplementary material for: Sensory Ion Channel Candidates Inform on the Clinical Course of Pancreatic Cancer and Present Potential Targets for Repurposing of FDA-Approved Agents
Source: J Pers Med. 2022 Mar 16;12(3):478. doi: 10.3390/jpm12030478 (PMC8950951; doi:10.3390/jpm12030478)
Supplement: Supplementary file 1 [file jpm-12-00478-s001.zip]

Archive with 3 entries (3 files):
- Supplement Table S1.csv
- Supplement Table S2.pdf
- Supplement Table S3.pdf
