# Supplementary material for: Sensory Ion Channel Candidates Inform on the Clinical Course of Pancreatic Cancer and Present Potential Targets for Repurposing of FDA-Approved Agents
Source: J Pers Med. 2022 Mar 16;12(3):478. doi: 10.3390/jpm12030478 (PMC8950951; doi:10.3390/jpm12030478)
Supplement: Supplementary file 1 [file jpm-12-00478-s001.zip › Supplement Table S1.csv]

gene	HR	z	pvalue	lower	upper
MCOLN1	0.935606119	-3.959272058	7.52E-05	0.905280587	0.966947511
PKD1	0.92390028	-3.773892764	0.00016072	0.88669153	0.962670443
TRPC7	0.030587008	-3.573538723	0.000352189	0.004517579	0.20709435
TRPV4	1.020976381	3.202960802	0.001360225	1.008088796	1.034028723
MCOLN3	0.886286127	-2.299560863	0.021473112	0.799631935	0.982330827
TRPM1	6.09E-08	-2.054407275	0.03993629	7.95E-15	0.465900256
TRPM4	1.008303833	2.004845432	0.044979574	1.000185143	1.016488425
TRPC3	2.350814418	1.991511947	0.046424633	1.01363255	5.452003714
TRPV1	0.065773975	-1.921561703	0.054660931	0.004097199	1.055895915
TRPC4	0.914007275	-1.790232102	0.073416606	0.8283177	1.008561447
TRPM6	0.638506328	-1.767705224	0.077110196	0.388275361	1.050003093
TRPC5	3.30E-05	-1.553663174	0.120264782	7.30E-11	14.86387219
PKD2	1.007628942	1.110203362	0.266911404	0.99419978	1.021239498
TRPC1	0.96277864	-1.092643093	0.274550534	0.899448859	1.030567441
TRPM5	0.951997397	-1.068652143	0.285226443	0.869866544	1.041882861
MCOLN2	0.960862688	-0.968938498	0.332575876	0.886316332	1.041678994
TRPM8	1.042790976	0.949142866	0.342547955	0.956357397	1.13703624
TRPM3	0.829247865	-0.932942456	0.35084968	0.559568317	1.22889735
PKD2L1	1.169656641	0.913862916	0.360788882	0.835782738	1.636904658
TRPV2	1.007470181	0.89492874	0.370825182	0.991182049	1.024025976
TRPM7	1.017763297	0.659694949	0.509449608	0.965890885	1.072421476
TRPV3	1.076201647	0.46531385	0.641706718	0.789865847	1.466337592
TRPV6	1.004208509	0.424424998	0.671255893	0.984920716	1.023874017
TRPC6	0.968844132	-0.423441483	0.671973184	0.836812268	1.121707925
TRPM2	1.009032839	0.319774676	0.749139146	0.954924244	1.066207373
TRPC2	1.232240931	0.293480307	0.76915505	0.305491082	4.970415832
TRPA1	1.009616959	0.261838834	0.793445698	0.93981553	1.084602638
TRPV5	1.226618515	0.13860065	0.88976573	0.068274802	22.03731011
